# Supplementary material for: Sex-specific transcriptional rewiring in the brain of Alzheimer’s disease patients
Source: Front Aging Neurosci. 2022 Oct 31;14:1009368. doi: 10.3389/fnagi.2022.1009368 (PMC9659968; doi:10.3389/fnagi.2022.1009368)
Supplement: Supplementary file 1 [file Table_1.XLSX]

## Sheet: Sheet1
Supplementary table 1. Switch genes identified from dataset GSE118553 stratified by sex.
Female AD vs. controls	Female AD asym vs. Female AD	Male AD vs. controls	Male AD asym vs. Male AD
TMCO5A	LOC102723623	KLC1	PTPRC
KLC1	GOLGA6L22	DSCAM	KLC1
DSCAM	GOLGA6L1	NRXN3	NRXN3
TMCC2	PRDM2	PKP4	CAV2
FZD6	SOX3	ASPHD1	AJUBA
PKP4	GALNT9	RPH3A	RAPGEF4
ASPHD1	ATOH8	BOLL	ASPHD1
LPAL2	SIRT6	ZAR1L	RPH3A
RPH3A	ZDHHC22	ARPP21	CADM2
RPS6KL1	KLC1	NRXN1	LINC00472
ARPP21	NCAPH	COMP	KRT17
NRXN1	ATP9B	TMEM178A	FAF1
TMEM178A	CELF4	PTPRR	RHOT2
TTC9B	CAMK2N2	TUBB4A	TNK2
TUBB4A	RAPGEF4	ETV1	NRXN1
TEAD2	ASPHD1	TP53INP2	BIN1
ETV1	FAM230J	CTNNBIP1	TMEM178A
TP53INP2	FAM230B	UNC79	SINHCAF
UNC79	FAM230A	KIAA0513	CTNNBIP1
KIAA0513	FAM230H	PANX2	UNC79
ANKS1B	FAM230E	ANKS1B	KIAA0513
PRKCZ	RPH3A	PRKCZ	PANX2
NHLRC2	TJP2	RIMS1	ANKS1B
RIMS1	RAP1GAP2	KCNT1	PRKCZ
KCNT1	KRT17	LOC101929141	TMEM100
PDZD4	LMTK3	CCDC144B	CDC73
ADAM11	FAM234B	CCDC144A	PLA2R1
ROGDI	RHOT2	GALNT9	PPCDC
GPR158	TNK2	ADAM11	DNAH11
PPP1R16B	SNX29	NRXN1	NT5DC2
SYNGR1	NPTX1	MIS18A	ADAM11
HERC5	TSR2	CNTN2	NRXN1
STMN4	ARPP21	ROGDI	FRZB
PAQR6	NRXN1	MPP3	CD302
ELMO1	DIPK2B	GPR158	C10orf62
CRYBG2	TH	SYNGR1	OR2A4
DIRAS2	COMP	STMN4	OR2A7
F2R	TMEM178A	SEC31B	LOC107987545
CA11	AP3B2	CDH18	OTUD1
CDC42EP4	AKIRIN1	UBALD1	APBA2
GAS7	SASS6	SANBR	PPP1R16B
CFAP53	TUBB4A	ELMO1	SYNGR1
GIMAP8	TEAD2	DIRAS2	SNRNP70
RASGRF1	PSG11	CAMKK2	SEC31B
CDKN2D	PSG2	GAS7	SANBR
KRI1	PSG1	PLCXD1	FAM131B
PKP4	PSG3	KCNC3	RCVRN
MOBP	CRYBA4	RASGRF1	OR2A20P
FGF14	TP53INP2	PKP4	ITPRID2
OTUD1	LIMK2	MOBP	DIRAS2
MPZL2	UNC79	FGF14	CA11
IPO8	JPH3	PCNX2	KCNIP1
H2BC5	CELSR3	KCNC1	GAS7
CTNNA3	MINAR1	GRM4	FGF14
SHLD2	NKD1	AP1G2	SRGN
CKMT1B	KIAA0513	CNNM2	DCN
ARHGAP23	OR2W1	ADGRE3	FUT5
RPGR	PANX2	PXMP4	GARNL3
MOBP	ANKS1B	SEPTIN4	DUSP1
MAFG	PRKCZ	TMEM151B	RPL32
PROK2	FBXL16	GABRD	SNORA7A
EID3	TNFRSF21	RSPH1-DT	GBP1P1
SEPTIN4	CES4A	MICAL2	KRTAP19-6
RASGRF1	FAM214A	MEGF11	CDH10
CBARP	TUBG2	GLRA2	PLA1A
FYN	KCNT1	DCTN1	BCR
PPP1R3F	SBF1	TMEM145	KAZN
PDLIM1	PLA2R1	MEGF8	CPLX1
OGN	PPCDC	KCNJ18	ATP11C
STMN2	FAM43A	KCNJ12	ITPRIP
GABRB2	BUB1B-PAK6	STMN2	TNR
MOB3C	PAK6	RIT2	MYO5C
CADPS2	LOXL1	KAZN	MIR124-1HG
CPLX1	PDZD4	CADPS2	ACSM5
KIFC2	CLTB	CPLX1	TMEM178A
PDIA2	TFPT	NDST3	GBP5
SLC16A4	OPLAH	GABRA1	ADCY1
TNR	ADAM11	HDAC5	SFRP1
MYO5C	NRXN1	MIR124-1HG	CAV1
LCAT	UNC5A	KCNC1	DIRAS2
MIR124-1HG	TLE5	MEG3	SRGN
KCNC1	ADAM19	TMEM178A	KATNA1
GPR4	CCDC80	STMN2	TEX101
TMEM178A	PPP1R16B	BCAS1	STK32B
ADCY1	SYNGR1	DIRAS2	CSMD1
AMER3	PSG5	KCNJ9	CDCA7L
BCAS1	AGER	OR8J3	LEPR
NRN1	IGSF21	AP1G2	SEPTIN10
KCNJ9	EVL	JPH4	CALD1
NEK3	STMN4	ARPP21	AKT3
WDR7	SNRNP70	SEPTIN4	MSRB3
SLC4A8	TRMU	AIF1L	TLE5
ITGB4	UBALD1	AKT3	PKD1
CALD1	FAM131B	TLE5	MIR1225
AKT3	SLC10A5	TAGLN3	PTPRC
IP6K2	ULBP1	TH	DCN
PAQR6	NRXN2	ARPP21	CEP112
MBP	ELMO1	ELMO1	PRKCZ
TLE5	CRYBG2	PRKCZ	AP1B1
LAMA2	DIRAS2	SEPTIN4	SYNE2
ANKS1B	CA11	IP6K2	CPVL
GPRC5C	KCNIP3	ARPP21	GRK4
RRAGB	MT4	MIR124-1HG	MARVELD2
ARPP21	GAS7	DAP3	TACC1
ELMO1	RASGRF1		RELL1
PDE7A	CDKN2D		SCARNA11
PRKCZ	KRI1		CHD4
ANK3	FGF14		NAP1L4
SYNE2	PCNX2		SNORA54
CPB2	GRM4		SNORD71
ZC3H13	MIR1909		AP1G1
ZNF266	REXO1		ZBTB42
MBP	FZR1		RNU4ATAC
SEPTIN4	AP1G2		SNORD17
GRK4	RAB3A		SNX5
HTT	ADGRE3		RNY4
MOBP	KIF1A		SNORD3D
KRTAP5-5	EFHD2		MIR124-1HG
RELL1	TTBK1		SNORD95
SNORD71	NPTX1		RACK1
AP1G1	TNFRSF25		TAF12-DT
MIR124-1HG	ENO2		RNU11
SNORA50A	ABCC8		SNORA61
SNORA61	NR2F1-AS1		SNORA16A
SNORA16A	EPN1		SNHG12
SNHG12	DIP2A		SNORA44
SNORA44	TMEM151B		SNRNP70
TUBA1C	SLC22A13		LOC101927480
	GZMA		SINHCAF
	SLC6A7		TACC1
	CBARP		BMPER
	MORC2-AS1		VTRNA1-1
	RPL32		HTT
	SNORA7A
	COL22A1
	PPP1R3F
	MEGF11
	LCE3B
	KCNQ2
	GLRA2
	TMEM145
	MEGF8
	GP1BB
	SEPTIN5
	IRGQ
	UNC13C
	STMN2
	FFAR2
	CADPS2
	CPLX1
	FCAMR
	KIFC2
	UBE2QL1
	PDIA2
	MYBBP1A
	MYO5C
	PGR
	MAPK8IP3
	KIF5A
	MYO1C
	ADGRL1
	FSD1
	SLC35F3
	LCAT
	MIR124-1HG
	ADD2
	CDYL2
	SPIDR
	MEG3
	PI15
	NUAK1
	TMEM178A
	EEF1A2
	ADCY1
	AMER3
	STMN2
	RASL11B
	LINC01618
	LOC107986281
	NRN1
	DIRAS2
	TEX9
	KCNJ9
	BRSK1
	MRGPRE
	GEN1
	NEU4
	ZNF521
	AGAP3
	IQSEC3
	COL9A1
	ARPP21
	KCNQ2
	SLC4A8
	UNC13C
	AIF1L
	AKT3
	AKT3
	TLE5
	ANKS1B
	IFI6
	GPRC5C
	TH
	SSBP3
	ARPP21
	ELMO1
	DHRS2
	PRKCZ
	DEAF1
	SYNE2
	IGLL1
	SYN1
	C11orf86
	CACTIN-AS1
	ARPP21
	KRTAP5-5
	STX1B
	SCARNA11
	CHD4
	MTSS2
	DGCR5
	MIR124-1HG
	LOC100192426
	SNORA61
	SNORA16A
	SNHG12
	SNORA44
	BMPER
	MIR218-2
