# Supplementary material for: Sex-specific transcriptional rewiring in the brain of Alzheimer’s disease patients
Source: Front Aging Neurosci. 2022 Oct 31;14:1009368. doi: 10.3389/fnagi.2022.1009368 (PMC9659968; doi:10.3389/fnagi.2022.1009368)
Supplement: Supplementary file 2 [file Table_2.XLSX]

## Sheet: Sheet1
Supplementary table 2. Venn diagram analysis of switch genes stratified by sex
Names	total	elements
F-AD F-asymAD M-AD M-asymAD	18	ANKS1B
		KLC1
		GAS7
		UNC79
		PRKCZ
		KIAA0513
		DIRAS2
		ASPHD1
		CPLX1
		MIR124-1HG
		NRXN1
		ADAM11
		TMEM178A
		AKT3
		SYNGR1
		TLE5
		FGF14
		RPH3A
F-AD F-asymAD M-AD	10	KCNJ9
		CADPS2
		KCNT1
		ARPP21
		RASGRF1
		STMN4
		STMN2
		ELMO1
		TP53INP2
		TUBB4A
F-AD F-asymAD M-asymAD	9	PPP1R16B
		SYNE2
		SNHG12
		CA11
		SNORA44
		SNORA61
		MYO5C
		ADCY1
		SNORA16A
F-asymAD M-AD M-asymAD	1	PANX2
F-AD F-asymAD	15	CDKN2D
		TEAD2
		PDIA2
		SLC4A8
		NRN1
		KRTAP5-5
		LCAT
		CRYBG2
		PDZD4
		KIFC2
		AMER3
		KRI1
		PPP1R3F
		CBARP
		GPRC5C
F-AD M-AD	11	GPR158
		ROGDI
		IP6K2
		DSCAM
		PKP4
		KCNC1
		RIMS1
		ETV1
		SEPTIN4
		MOBP
		BCAS1
F-AD M-asymAD	8	OTUD1
		AP1G1
		RELL1
		CALD1
		HTT
		TNR
		SNORD71
		GRK4
F-asymAD M-AD	15	TH
		MEG3
		UBALD1
		TMEM145
		GRM4
		MEGF8
		ADGRE3
		GALNT9
		AP1G2
		GLRA2
		MEGF11
		TMEM151B
		AIF1L
		PCNX2
		COMP
F-asymAD M-asymAD	13	SNRNP70
		TNK2
		PPCDC
		SCARNA11
		FAM131B
		RPL32
		RHOT2
		RAPGEF4
		BMPER
		CHD4
		PLA2R1
		SNORA7A
		KRT17
M-AD M-asymAD	5	CTNNBIP1
		NRXN3
		SEC31B
		SANBR
		KAZN
F-AD	44	SNORA50A
		ZC3H13
		CDC42EP4
		HERC5
		MPZL2
		LAMA2
		MAFG
		FYN
		CKMT1B
		GIMAP8
		OGN
		MBP
		GABRB2
		RPGR
		MOB3C
		PDLIM1
		NHLRC2
		PROK2
		FZD6
		ITGB4
		ANK3
		SHLD2
		PAQR6
		GPR4
		TTC9B
		CFAP53
		IPO8
		ZNF266
		WDR7
		TMCO5A
		LPAL2
		F2R
		TUBA1C
		SLC16A4
		PDE7A
		H2BC5
		TMCC2
		CTNNA3
		RPS6KL1
		ARHGAP23
		NEK3
		EID3
		RRAGB
		CPB2
F-asymAD	131	FAM230E
		CACTIN-AS1
		LINC01618
		NCAPH
		NUAK1
		ADGRL1
		FAM230A
		FAM230J
		TUBG2
		KIF1A
		IRGQ
		COL9A1
		FBXL16
		FFAR2
		FAM214A
		OPLAH
		GOLGA6L1
		AKIRIN1
		COL22A1
		TFPT
		ATP9B
		CELSR3
		SLC10A5
		OR2W1
		DEAF1
		LMTK3
		FAM234B
		IQSEC3
		SEPTIN5
		UNC5A
		PI15
		BUB1B-PAK6
		SOX3
		AGAP3
		CDYL2
		LOC102723623
		SSBP3
		DIP2A
		GOLGA6L22
		BRSK1
		KCNIP3
		GEN1
		MIR1909
		UNC13C
		LOC100192426
		NPTX1
		IFI6
		TTBK1
		TEX9
		MAPK8IP3
		DGCR5
		SBF1
		GP1BB
		TJP2
		ZDHHC22
		PRDM2
		LOC107986281
		ENO2
		PSG2
		KIF5A
		GZMA
		SPIDR
		STX1B
		REXO1
		AGER
		EFHD2
		SASS6
		SIRT6
		PSG5
		NKD1
		MIR218-2
		MT4
		RAP1GAP2
		TSR2
		MTSS2
		MYO1C
		FAM230H
		SLC6A7
		PAK6
		ATOH8
		CCDC80
		FCAMR
		CES4A
		KCNQ2
		CLTB
		NEU4
		RAB3A
		SLC22A13
		ADAM19
		PSG11
		PSG1
		SYN1
		ABCC8
		CRYBA4
		ULBP1
		TNFRSF21
		SLC35F3
		MINAR1
		RASL11B
		EPN1
		JPH3
		DIPK2B
		AP3B2
		CELF4
		LCE3B
		MYBBP1A
		PSG3
		NR2F1-AS1
		SNX29
		EVL
		FSD1
		ADD2
		ZNF521
		FAM43A
		TNFRSF25
		MORC2-AS1
		IGLL1
		FAM230B
		LIMK2
		CAMK2N2
		MRGPRE
		NRXN2
		UBE2QL1
		TRMU
		PGR
		LOXL1
		IGSF21
		DHRS2
		EEF1A2
		C11orf86
		FZR1
M-AD	29	RIT2
		PLCXD1
		PTPRR
		DCTN1
		MPP3
		CDH18
		ZAR1L
		KCNJ18
		PXMP4
		KCNC3
		CAMKK2
		OR8J3
		DAP3
		NDST3
		MIS18A
		LOC101929141
		BOLL
		HDAC5
		CCDC144A
		JPH4
		TAGLN3
		CCDC144B
		GABRD
		CNNM2
		RSPH1-DT
		MICAL2
		KCNJ12
		CNTN2
		GABRA1
M-asymAD	68	CDCA7L
		LEPR
		STK32B
		ZBTB42
		SNORD95
		VTRNA1-1
		PLA1A
		FAF1
		RNU11
		CD302
		APBA2
		LOC101927480
		SNORD17
		MSRB3
		CPVL
		RACK1
		PKD1
		SNORD3D
		AJUBA
		RCVRN
		FRZB
		C10orf62
		TACC1
		DUSP1
		NAP1L4
		CAV2
		GARNL3
		SNX5
		ITPRID2
		BCR
		FUT5
		MIR1225
		OR2A20P
		DCN
		TAF12-DT
		SRGN
		CDH10
		GBP1P1
		CADM2
		GBP5
		RNU4ATAC
		ATP11C
		AP1B1
		CSMD1
		SEPTIN10
		DNAH11
		SINHCAF
		KATNA1
		OR2A7
		CAV1
		CEP112
		MARVELD2
		NT5DC2
		RNY4
		ITPRIP
		KCNIP1
		TEX101
		SFRP1
		LINC00472
		KRTAP19-6
		CDC73
		TMEM100
		OR2A4
		BIN1
		ACSM5
		PTPRC
		LOC107987545
		SNORA54
