# Supplementary material for: Sex-specific transcriptional rewiring in the brain of Alzheimer’s disease patients
Source: Front Aging Neurosci. 2022 Oct 31;14:1009368. doi: 10.3389/fnagi.2022.1009368 (PMC9659968; doi:10.3389/fnagi.2022.1009368)
Supplement: Supplementary file 3 [file Table_3.XLSX]

## Sheet: Transcription factors
Supplementary table 3A. Transcription factor analysis of switch genes stratified by sex.
Female AD						Female AsymAD					Male AD					Male asymAD
Id	Label	Degree	Betweenness		Id	Label	Degree	Betweenness		Id	Label	Degree	Betweenness		Id	Label	Degree	Betweenness
51157	ZNF580	20	521.5		4150	MAZ	51	2016.02		2146	EZH2	16	783.4		4150	MAZ	23	377.47
4090	SMAD5	19	427.31		2146	EZH2	42	2815.55		4150	MAZ	14	476.48		51157	ZNF580	23	349
3090	HIC1	18	559.72		84662	GLIS2	36	1187.51		84662	GLIS2	14	467.38		7027	TFDP1	21	381.63
4150	MAZ	18	552.32		51341	ZBTB7A	36	1028.75		7027	TFDP1	13	274.47		687	KLF9	20	378.75
687	KLF9	18	505.6		7027	TFDP1	33	783.95		687	KLF9	12	362.67		1997	ELF1	20	301.61
8819	SAP30	18	462.8		6667	SP1	32	818.48		83463	MXD3	12	186.84		8462	KLF11	20	274.1
7027	TFDP1	16	301.66		64919	BCL11B	31	507.72		57684	ZBTB26	11	198.06		4090	SMAD5	20	226.21
58491	ZNF71	16	225.84		23090	ZNF423	30	778.76		51157	ZNF580	11	177.63		23090	ZNF423	19	352.89
5430	POLR2A	16	190.56		53335	BCL11A	30	574.76		3090	HIC1	10	345.01		10661	KLF1	18	292.91
25942	SIN3A	15	495.17		5978	REST	30	536		54880	BCOR	10	189.83		6749	SSRP1	18	259.71
80108	ZFP2	15	389.16		687	KLF9	29	720.05		51742	ARID4B	10	158.2		27107	ZBTB11	18	240.07
2961	GTF2E2	15	356.75		3090	HIC1	29	717.77		7025	NR2F1	10	156.82		11279	KLF8	18	185.14
7629	ZNF76	15	300.38		7629	ZNF76	29	699.78		7629	ZNF76	9	271.65		90993	CREB3L1	18	177.9
10661	KLF1	15	226.31		10009	ZBTB33	29	634.17		26959	HBP1	9	126.14		26959	HBP1	18	174.24
83855	KLF16	15	185.02		4090	SMAD5	29	543.15		466	ATF1	9	124.22		25942	SIN3A	17	399.65
10608	MXD4	15	168.1		5430	POLR2A	28	331.57		2118	ETV4	9	102.8		7572	ZNF24	17	357.66
1997	ELF1	15	165.79		1997	ELF1	27	840.11		2626	GATA4	9	89.86		7543	ZFX	17	213.59
2146	EZH2	14	400.4		27107	ZBTB11	27	597.65		9580	SOX13	8	323.5		83463	MXD3	17	206.61
84662	GLIS2	14	392.66		51157	ZNF580	27	404.15		6667	SP1	8	139.62		5978	REST	17	164.57
5978	REST	14	164.49		9324	HMGN3	27	353.64		8819	SAP30	8	115.61		80108	ZFP2	16	317.31
7549	ZNF2	13	237.78		90993	CREB3L1	26	470.66		8467	SMARCA5	8	110.44		56897	WRNIP1	16	279.73
3068	HDGF	13	231		8467	SMARCA5	26	394.45		4774	NFIA	8	105.87		55892	MYNN	16	214.55
5914	RARA	13	226.61		10608	MXD4	26	358.26		5914	RARA	8	102.58		64919	BCL11B	16	202.33
6749	SSRP1	13	219.11		1958	EGR1	25	426.28		6257	RXRB	8	102.16		466	ATF1	16	187.51
51193	ZNF639	13	212.66		6668	SP2	25	396.51		27107	ZBTB11	8	100.02		53335	BCL11A	16	166.33
7068	THRB	13	206.59		6935	ZEB1	24	476.26		10009	ZBTB33	8	94.87		10168	ZNF197	16	132.49
6667	SP1	13	194.78		7543	ZFX	24	423.53		4089	SMAD4	8	93.88		5430	POLR2A	16	118.72
3659	IRF1	13	180.43		3068	HDGF	24	395.71		55929	DMAP1	8	91.52		84662	GLIS2	15	467.74
8609	KLF7	13	162.21		6749	SSRP1	24	323.41		4802	NFYC	8	91.3		10009	ZBTB33	15	466.81
55734	ZFP64	13	150		8462	KLF11	24	319		1997	ELF1	8	81.67		8819	SAP30	15	235.55
2118	ETV4	13	142.15		83463	MXD3	24	273.65		83855	KLF16	8	79.65		2002	ELK1	15	189.9
90993	CREB3L1	13	122.78		905	CCNT2	24	246.68		55734	ZFP64	8	76.31		3068	HDGF	15	169.93
27107	ZBTB11	12	186.55		8819	SAP30	23	387.97		7068	THRB	8	65.37		2146	EZH2	14	399.28
64919	BCL11B	12	177.39		10661	KLF1	23	308.1		22882	ZHX2	8	62.98		7629	ZNF76	14	300.36
23394	ADNP	12	167.62		80108	ZFP2	23	306.41		10608	MXD4	8	60.58		10664	CTCF	14	289.85
53335	BCL11A	12	164.7		11279	KLF8	23	259.6		6670	SP3	7	168.71		171017	ZNF384	14	289.75
26959	HBP1	12	157.76		58491	ZNF71	23	258.46		2101	ESRRA	7	99.57		23394	ADNP	14	264.42
8467	SMARCA5	12	152.04		10127	ZNF263	22	776.01		4298	MLLT1	7	84.27		115560	ZNF501	14	201.6
7025	NR2F1	12	125.06		25942	SIN3A	22	475.41		53335	BCL11A	7	82.6		83855	KLF16	14	115.95
7030	TFE3	12	101.95		4899	NRF1	22	353.93		4152	MBD1	7	75.55		10608	MXD4	14	83.08
55892	MYNN	12	92.59		55734	ZFP64	22	305.06		64919	BCL11B	7	69.69		10320	IKZF1	13	329.08
23090	ZNF423	11	226.06		51193	ZNF639	22	285.4		1999	ELF3	7	56.89		3090	HIC1	13	236.56
466	ATF1	11	207.88		3659	IRF1	22	240.63		23394	ADNP	7	54.89		5468	PPARG	13	231.6
6668	SP2	11	183.87		26959	HBP1	22	206.46		7030	TFE3	7	54.05		6670	SP3	13	184.14
51341	ZBTB7A	11	157.01		6670	SP3	21	1229.29		57798	GATAD1	7	47.91		10362	HMG20B	13	146.81
4783	NFIL3	11	150.93		466	ATF1	21	363.62		84905	ZNF341	6	224.2		51341	ZBTB7A	13	132.09
4899	NRF1	11	143.35		7025	NR2F1	21	296.04		56980	PRDM10	6	117.35		25799	ZNF324	13	122.19
1958	EGR1	11	108.91		63925	ZNF335	21	257.19		25799	ZNF324	6	109.89		6667	SP1	13	116.36
60436	TGIF2	11	94.43		83855	KLF16	21	204.83		10661	KLF1	6	76.48		2118	ETV4	13	104.24
473	RERE	11	82.12		7539	ZFP37	20	933.22		51193	ZNF639	6	74.28		6935	ZEB1	13	94.48
84684	INSM2	10	198.61		84905	ZNF341	20	634.4		1958	EGR1	6	71.21		60436	TGIF2	13	91.59
83463	MXD3	10	155.09		7549	ZNF2	20	289.66		115560	ZNF501	6	70.81		83746	L3MBTL2	12	186.38
1385	CREB1	10	146.9		7572	ZNF24	20	256.35		11279	KLF8	6	69.06		865	CBFB	12	161.63
11279	KLF8	10	104.13		25799	ZNF324	20	223.52		7543	ZFX	6	69.05		55734	ZFP64	12	134.12
7543	ZFX	10	94.55		57798	GATAD1	20	181.81		4798	NFRKB	6	61.28		5437	POLR2H	12	127.39
1390	CREM	10	87.65		55892	MYNN	20	179.44		51341	ZBTB7A	6	58.23		3659	IRF1	12	112.05
9314	KLF4	10	83.58		60436	TGIF2	19	259.44		6605	SMARCE1	6	57.85		7025	NR2F1	12	103.27
201514	ZNF584	10	80.6		2118	ETV4	19	207.62		2002	ELK1	6	52.55		604	BCL6	12	102.59
84905	ZNF341	9	301.48		23512	SUZ12	18	1336		7549	ZNF2	6	46.77		201514	ZNF584	12	98.13
115560	ZNF501	9	194.84		54880	BCOR	18	785.21		5430	POLR2A	6	45.04		8609	KLF7	12	95.87
5468	PPARG	9	182.94		121340	SP7	18	321.98		3068	HDGF	6	43.08		3399	ID3	12	95.37
9580	SOX13	9	163.86		3065	HDAC1	18	300.9		7553	ZNF7	6	36.92		51385	ZNF589	12	93.22
1105	CHD1	9	162.31		2961	GTF2E2	18	280.25		10919	EHMT2	5	242.22		8467	SMARCA5	12	88.72
7539	ZFP37	9	132.08		1959	EGR2	18	273.8		5977	DPF2	5	210.77		3164	NR4A1	12	84.9
2101	ESRRA	9	103.42		10664	CTCF	18	219.98		5885	RAD21	5	120.84		58491	ZNF71	12	84.28
23512	SUZ12	9	98.33		23394	ADNP	18	179.33		23090	ZNF423	5	89.16		905	CCNT2	12	69.63
6945	MLX	9	88.8		4802	NFYC	18	167.63		7528	YY1	5	81.9		7566	ZNF18	12	64.55
2063	NR2F6	9	65.82		2063	NR2F6	17	459.7		6935	ZEB1	5	58.02		7182	NR2C2	11	122.66
10664	CTCF	9	51.99		84124	ZNF394	17	274.55		162963	ZNF610	5	48.67		162963	ZNF610	11	122.43
7005	TEAD3	9	44.83		2738	GLI4	17	274.41		7539	ZFP37	5	48.6		7539	ZFP37	11	119.55
9611	NCOR1	8	259.28		10346	TRIM22	17	171.99		58491	ZNF71	5	47.42		30009	TBX21	11	119.42
6670	SP3	8	151.48		57684	ZBTB26	17	170.04		9611	NCOR1	5	46.17		22882	ZHX2	11	104.38
7490	WT1	8	142.15		7030	TFE3	17	151.52		4904	YBX1	5	42.99		3065	HDAC1	11	101.52
57684	ZBTB26	8	108.69		8609	KLF7	17	146.37		5991	RFX3	5	40.73		51193	ZNF639	11	94.21
121340	SP7	8	88.77		9611	NCOR1	17	137.71		905	CCNT2	5	39.77		9611	NCOR1	11	83.44
1999	ELF3	8	80.35		3164	NR4A1	17	135.59		5978	REST	5	34.5		51742	ARID4B	11	72.66
57798	GATAD1	8	67.21		7490	WT1	17	108.79		7490	WT1	5	33.18		4802	NFYC	11	72.36
7675	ZNF121	8	65.35		83746	L3MBTL2	16	659.55		5927	KDM5A	5	32.28		4899	NRF1	11	69.82
4152	MBD1	8	65.31		5468	PPARG	16	296.98		10320	IKZF1	5	31.22		8328	GFI1B	11	68.27
30009	TBX21	8	61.59		9580	SOX13	16	278.68		9314	KLF4	5	30.91		57684	ZBTB26	11	65.45
51742	ARID4B	8	52.16		4783	NFIL3	16	193.64		8609	KLF7	5	28.6		7005	TEAD3	11	65.42
55929	DMAP1	8	50.35		2002	ELK1	16	156.85		23512	SUZ12	5	24.71		4089	SMAD4	11	62.65
54880	BCOR	8	50.08		84684	INSM2	16	142.03		83746	L3MBTL2	4	183.75		57798	GATAD1	11	62.26
639	PRDM1	8	49.32		7005	TEAD3	16	140.31		1385	CREB1	4	63.71		6668	SP2	11	61.34
4089	SMAD4	8	48.78		2551	GABPA	16	139.8		10127	ZNF263	4	61.32		9324	HMGN3	11	56.39
3065	HDAC1	8	47.91		51742	ARID4B	16	125.88		3164	NR4A1	4	38.04		467	ATF3	10	343.68
865	CBFB	7	93.04		4089	SMAD4	16	118.65		121340	SP7	4	35.33		3726	JUNB	10	150.91
4298	MLLT1	7	89.38		10362	HMG20B	16	117.72		1959	EGR2	4	32.23		10155	TRIM28	10	109.2
7392	USF2	7	85.4		26205	GMEB2	16	111.71		5468	PPARG	4	32.23		7528	YY1	10	102.27
10009	ZBTB33	7	83.5		6945	MLX	15	331.51		3399	ID3	4	30.79		7675	ZNF121	10	97.27
10155	TRIM28	7	82.37		3399	ID3	15	277.63		6668	SP2	4	29.89		23435	TARDBP	10	91.33
3399	ID3	7	80.55		162963	ZNF610	15	207.13		60436	TGIF2	4	28.3		55929	DMAP1	10	89.35
10127	ZNF263	7	74.37		56897	WRNIP1	15	181.6		2113	ETS1	4	22.91		2738	GLI4	10	87.47
10320	IKZF1	7	58.54		1999	ELF3	15	159.44		2063	NR2F6	4	18.95		84905	ZNF341	10	72.13
6257	RXRB	7	53.23		283248	RCOR2	15	155		9831	ZNF623	4	13.33		55810	FOXJ2	10	66.15
8625	RFXANK	7	46.58		5914	RARA	15	131.39		85508	SCRT2	3	174.21		639	PRDM1	10	57.53
1959	EGR2	7	46.43		3054	HCFC1	15	111.26		148979	GLIS1	3	35.99		7490	WT1	10	56.82
7572	ZNF24	7	45.57		10488	CREB3	15	94.5		54815	GATAD2A	3	27.25		84684	INSM2	10	52.84
7528	YY1	7	41.29		7392	USF2	14	154.42		167465	ZNF366	3	18.09		83482	SCRT1	9	116.67
2002	ELK1	7	40.65		22882	ZHX2	14	105.13		6660	SOX5	3	15.06		167465	ZNF366	9	109.37
63925	ZNF335	7	37.17		2101	ESRRA	14	92.34		55145	THAP1	3	13.16		4298	MLLT1	9	99.96
6045	RNF2	6	109.88		6879	TAF7	13	176.7		2355	FOSL2	3	13.07		4798	NFRKB	9	83.04
83746	L3MBTL2	6	85.99		4298	MLLT1	13	149.58		3726	JUNB	3	9.55		84146	ZNF644	9	81.44
25799	ZNF324	6	77.51		115560	ZNF501	13	148.47		5989	RFX1	3	8.37		9580	SOX13	9	79.13
162963	ZNF610	6	66.09		5927	KDM5A	13	142.15		8553	BHLHE40	2	4.71		7728	ZNF175	9	65.15
467	ATF3	6	62.87		7068	THRB	13	115.52		2624	GATA2	2	4.32		7549	ZNF2	9	62.36
4774	NFIA	6	56.28		10320	IKZF1	13	102.18		10013	HDAC6	2	4.18		26205	GMEB2	9	54.34
56980	PRDM10	6	55.12		7756	ZNF207	13	98.95		5089	PBX2	2	4.13		5977	DPF2	9	50.96
56897	WRNIP1	6	49.94		201514	ZNF584	13	98.67		11244	ZHX1	2	3.44		10127	ZNF263	9	49.82
94039	ZNF101	6	44.01		6605	SMARCE1	13	74.42							8625	RFXANK	9	41.71
6879	TAF7	6	23.56		2626	GATA4	12	212.49							23512	SUZ12	8	296.72
4798	NFRKB	6	19.03		7566	ZNF18	12	122.31							84124	ZNF394	8	146.44
2624	GATA2	5	229.76		51385	ZNF589	12	115.21							1105	CHD1	8	100.7
84146	ZNF644	5	61.95		7182	NR2C2	12	113.53							8726	EED	8	92.24
7553	ZNF7	5	51.24		148979	GLIS1	12	113.45							4774	NFIA	8	72.44
167465	ZNF366	5	43		7675	ZNF121	12	108.28							4152	MBD1	8	56.99
7753	ZNF202	5	42.33		4152	MBD1	12	91.49							23309	SIN3B	8	56.11
148979	GLIS1	5	41.15		405	ARNT	12	85.98							148156	ZNF558	8	49.84
1054	CEBPG	5	35.84		5888	RAD51	12	81.27							9314	KLF4	8	49.75
2962	GTF2F1	5	27.13		5977	DPF2	12	73.51							23028	KDM1A	8	48.38
6660	SOX5	5	26.82		9831	ZNF623	12	62.06							7799	PRDM2	8	16.9
26205	GMEB2	5	26.66		7528	YY1	11	257.42							1879	EBF1	7	155.25
6597	SMARCA4	5	21.63		4798	NFRKB	11	199.18							55145	THAP1	7	69.06
6721	SREBF2	5	21.17		1385	CREB1	11	134.27							7023	TFAP4	7	44.6
148156	ZNF558	5	15.08		23435	TARDBP	11	105.17							7068	THRB	7	40.6
10919	EHMT2	4	64.49		1879	EBF1	11	99.21							2113	ETS1	7	36.3
84911	ZNF382	4	40.38		2115	ETV1	11	83.22							6045	RNF2	7	28.14
8726	EED	4	26.49		865	CBFB	11	74.38							2101	ESRRA	7	19.81
5089	PBX2	4	21.89		6772	STAT1	11	72.93							6660	SOX5	6	41.89
2355	FOSL2	4	21.88		9923	ZBTB40	11	69.93							79618	HMBOX1	6	34.89
23435	TARDBP	4	15.99		4774	NFIA	11	65.69							468	ATF4	6	32.32
5989	RFX1	4	15.3		2624	GATA2	10	452.99							2962	GTF2F1	6	31.58
4209	MEF2D	4	12.87		6045	RNF2	10	338.46							283248	RCOR2	6	30.63
4609	MYC	4	12.58		56980	PRDM10	10	146.23							988	CDC5L	6	28.81
10194	TSHZ1	4	12.18		10363	HMG20A	10	107.92							54880	BCOR	6	28.77
1386	ATF2	3	455		9314	KLF4	10	74.22							1958	EGR1	6	18.34
85508	SCRT2	3	241.26		84911	ZNF382	10	69.79							54815	GATAD2A	6	14.86
5991	RFX3	3	13.84		3171	FOXA3	10	67.5							3171	FOXA3	6	14.52
9126	SMC3	3	12.43		8726	EED	9	85.12							2624	GATA2	5	121.41
2623	GATA1	3	5.97		167465	ZNF366	9	77.77							5885	RAD21	5	61.98
2625	GATA3	2	4.21		84146	ZNF644	9	76.86							148979	GLIS1	5	49.21
10013	HDAC6	2	2.42		988	CDC5L	9	72.87							56980	PRDM10	5	23.2
					7705	ZNF146	9	60.5							6932	TCF7	4	247.79
					23028	KDM1A	9	41.28							10919	EHMT2	4	144.06
					639	PRDM1	9	40.76							84450	ZNF512	4	10.36
					5089	PBX2	9	38.76							1050	CEBPA	4	9.87
					5885	RAD21	8	310.26							3660	IRF2	3	6.1
					3726	JUNB	8	60.39							9869	SETDB1	2	240
					8805	TRIM24	8	60.03							4779	NFE2L1	2	240
					6721	SREBF2	8	42.24							3087	HHEX	2	1.86
					6660	SOX5	8	38.78
					4601	MXI1	8	28.92
					1105	CHD1	7	77.52
					55769	ZNF83	7	65.53
					22890	ZBTB1	7	54.98
					94039	ZNF101	7	31.69
					9219	MTA2	7	30.65
					6257	RXRB	7	28.39
					7003	TEAD1	7	26.76
					10919	EHMT2	6	79.09
					54815	GATAD2A	6	44.72
					4904	YBX1	6	35.47
					148156	ZNF558	6	25.38
					8553	BHLHE40	6	23.39
					4609	MYC	6	20.64
					85508	SCRT2	5	383.61
					5989	RFX1	5	65.99
					2958	GTF2A2	5	60.08
					4172	MCM3	5	34.73
					6688	SPI1	5	30.11
					4782	NFIC	5	25.95
					7564	ZNF16	5	17.61
					5437	POLR2H	5	10.01
					4605	MYBL2	4	360.41
					84450	ZNF512	4	354.86
					83482	SCRT1	4	104.79
					83881	MIXL1	4	46.72
					2623	GATA1	4	28.49
					6829	SUPT5H	4	24.6
					7753	ZNF202	4	11.7
					2355	FOSL2	4	9.46
					11083	DIDO1	3	10.11
					10013	HDAC6	3	5.35
					9869	SETDB1	2	347
					6774	STAT3	2	3.6
					7702	ZNF143	2	2.29
					1874	E2F4	2	2.24
					1386	ATF2	2	2.24

## Sheet: VennDiagram
Supplementary table 3B. Venn diagram analsysis of transcription factor analysis of switch genes
Names	total	elements
F_AD F_asymAD M_AD M_asymAD	75	HDGF
		ZFP64
		ARID4B
		ZNF2
		YY1
		ZNF263
		SP3
		MXD4
		REST
		ZNF610
		GLIS1
		WT1
		KLF1
		SAP30
		ZNF324
		ZNF501
		ID3
		SMAD4
		ZNF71
		NFRKB
		ZNF76
		THRB
		SMARCA5
		ZBTB11
		ZNF341
		ZNF580
		BCOR
		SOX13
		ESRRA
		BCL11B
		GATAD1
		NCOR1
		PRDM10
		NFIA
		L3MBTL2
		NR2F1
		SP2
		KLF9
		EHMT2
		MLLT1
		ZNF423
		ATF1
		GLIS2
		ELK1
		GATA2
		KLF7
		PPARG
		ETV4
		MXD3
		SUZ12
		HBP1
		HIC1
		KLF8
		ZNF639
		SOX5
		MAZ
		MBD1
		EGR1
		ZNF366
		ELF1
		TGIF2
		SP1
		TFDP1
		KLF16
		IKZF1
		ZBTB33
		ZBTB26
		POLR2A
		ADNP
		EZH2
		ZFP37
		KLF4
		ZBTB7A
		BCL11A
		ZFX
F_AD F_asymAD M_AD	13	SP7
		FOSL2
		ELF3
		RARA
		EGR2
		RFX1
		TFE3
		PBX2
		SCRT2
		HDAC6
		NR2F6
		CREB1
		RXRB
F_AD F_asymAD M_asymAD	25	CREB3L1
		WRNIP1
		SIN3A
		SSRP1
		TEAD3
		CBFB
		ZNF24
		IRF1
		ZNF584
		CHD1
		ZNF121
		MYNN
		CTCF
		EED
		TARDBP
		HDAC1
		INSM2
		ZFP2
		GMEB2
		SMAD5
		PRDM1
		ZNF558
		ZNF644
		RNF2
		NRF1
F_AD M_AD M_asymAD	1	DMAP1
F_asymAD M_AD M_asymAD	9	JUNB
		ZHX2
		NFYC
		ZEB1
		CCNT2
		GATAD2A
		DPF2
		RAD21
		NR4A1
F_AD F_asymAD	13	MLX
		ATF2
		SREBF2
		USF2
		MYC
		ZNF382
		TAF7
		ZNF202
		NFIL3
		GTF2E2
		ZNF335
		GATA1
		ZNF101
F_AD M_AD	2	RFX3
		ZNF7
F_AD M_asymAD	5	TBX21
		RFXANK
		ATF3
		TRIM28
		GTF2F1
F_asymAD M_AD	6	YBX1
		KDM5A
		ZNF623
		SMARCE1
		BHLHE40
		GATA4
F_asymAD M_asymAD	17	RCOR2
		KDM1A
		SETDB1
		CDC5L
		ZNF394
		HMGN3
		HMG20B
		KLF11
		ZNF589
		ZNF18
		ZNF512
		GLI4
		FOXA3
		NR2C2
		POLR2H
		EBF1
		SCRT1
M_AD M_asymAD	2	THAP1
		ETS1
F_AD	8	MEF2D
		SMARCA4
		CEBPG
		GATA3
		TSHZ1
		SMC3
		CREM
		RERE
F_asymAD	30	ARNT
		ZNF143
		ZNF207
		MCM3
		ZNF146
		MTA2
		HMG20A
		SUPT5H
		MIXL1
		NFIC
		RAD51
		ETV1
		TEAD1
		TRIM22
		CREB3
		STAT3
		DIDO1
		STAT1
		MYBL2
		ZNF16
		GTF2A2
		ZNF83
		GABPA
		SPI1
		ZBTB40
		HCFC1
		ZBTB1
		MXI1
		TRIM24
		E2F4
M_AD	1	ZHX1
M_asymAD	16	HMBOX1
		ZNF175
		BCL6
		ZNF384
		HHEX
		NFE2L1
		ATF4
		ZNF197
		GFI1B
		PRDM2
		SIN3B
		CEBPA
		FOXJ2
		IRF2
		TFAP4
		TCF7
