# Supplementary material for: Sex-specific transcriptional rewiring in the brain of Alzheimer’s disease patients
Source: Front Aging Neurosci. 2022 Oct 31;14:1009368. doi: 10.3389/fnagi.2022.1009368 (PMC9659968; doi:10.3389/fnagi.2022.1009368)
Supplement: Supplementary file 4 [file Table_4.XLSX]

## Sheet: Chemicals
Supplementary table 4A. Chemical and drug interaction analysis of switch genes stratified by sex.
F-AD					F-asymAD				M-AD				M-asymAD
Id	Label	Degree	Betweenness	Expression	Id	Label	Degree	Betweenness	Id	Label	Degree	Betweenness	Id	Label	Degree	Betweenness
D014635	Valproic Acid	67	2510.89	0	D014635	Valproic Acid	110	7323.02	D014635	Valproic Acid	50	1890.87	D014635	Valproic Acid	63	1891.8
D016604	Aflatoxin B1	59	2550.68	0	C459179	4-(5-benzo(1,3)dioxol-5-yl-4-pyridin-2-yl-1H-imidazol-2-yl)benzamide	76	2777.68	D016604	Aflatoxin B1	39	1455.28	D016604	Aflatoxin B1	55	2129.7
C459179	4-(5-benzo(1,3)dioxol-5-yl-4-pyridin-2-yl-1H-imidazol-2-yl)benzamide	51	1263.33	0	D016604	Aflatoxin B1	75	4080.95	C459179	4-(5-benzo(1,3)dioxol-5-yl-4-pyridin-2-yl-1H-imidazol-2-yl)benzamide	37	733.71	C459179	4-(5-benzo(1,3)dioxol-5-yl-4-pyridin-2-yl-1H-imidazol-2-yl)benzamide	52	1150.18
D016572	Cyclosporine	45	1090.16	0	D014212	Tretinoin	60	2291.47	C018475	butyraldehyde	30	669.43	C012589	trichostatin A	42	676.89
D001564	Benzo(a)pyrene	39	793.1	0	C018475	butyraldehyde	59	2222.18	D016572	Cyclosporine	27	621.26	D016572	Cyclosporine	41	781.52
D014212	Tretinoin	37	828.64	0	D001564	Benzo(a)pyrene	58	2194.63	D001564	Benzo(a)pyrene	26	483.36	D001564	Benzo(a)pyrene	36	649.22
C561695	(+)-JQ1 compound	34	685.18	0	D016572	Cyclosporine	56	1783	D014212	Tretinoin	24	439.4	D014212	Tretinoin	35	535.84
D000082	Acetaminophen	31	578.46	0	D010936	Plant Extracts	51	2691.55	D012822	Silicon Dioxide	23	528.15	D018501	Antirheumatic Agents	33	718.17
C018475	butyraldehyde	31	556.3	0	D000082	Acetaminophen	51	1956.58	D001151	Arsenic	21	396.05	D010662	Phenylmercuric Acetate	32	455.76
D013749	Tetrachlorodibenzodioxin	29	373.15	0	D001151	Arsenic	46	1943.68	C118739	entinostat	21	226.84	D019327	Copper Sulfate	30	666.85
D019327	Copper Sulfate	27	536.62	0	D012822	Silicon Dioxide	46	1708.87	C012589	trichostatin A	20	216.08	D013749	Tetrachlorodibenzodioxin	29	479.08
D004958	Estradiol	27	416.29	0	D013749	Tetrachlorodibenzodioxin	45	1243.33	C561695	(+)-JQ1 compound	19	262.65	D004958	Estradiol	28	544.39
D018501	Antirheumatic Agents	27	394.56	0	D004958	Estradiol	45	1178.74	D010936	Plant Extracts	18	280.19	D012822	Silicon Dioxide	28	356.3
D012822	Silicon Dioxide	26	645.97	0	C561695	(+)-JQ1 compound	44	1555.81	D004958	Estradiol	18	232.99	D009532	Nickel	27	530.6
D009532	Nickel	26	334.7	0	D018501	Antirheumatic Agents	42	1143.16	C006632	arsenic trioxide	17	224.34	C006632	arsenic trioxide	26	500.45
D001151	Arsenic	25	447.32	0	C012589	trichostatin A	42	890.41	D013749	Tetrachlorodibenzodioxin	17	195.85	D001151	Arsenic	25	375.36
C118739	entinostat	24	243.15	0	C118739	entinostat	38	737.89	D009532	Nickel	16	142.2	D000082	Acetaminophen	23	311.34
C006632	arsenic trioxide	23	274.82	0	D019327	Copper Sulfate	33	903.24	D019327	Copper Sulfate	15	177.77	C561695	(+)-JQ1 compound	23	274.84
D015123	7,8-Dihydro-7,8-dihydroxybenzo(a)pyrene 9,10-oxide	23	264.06	0	C005556	propionaldehyde	33	782.01	C046012	pentanal	14	125.39	C018021	cobaltous chloride	22	292.78
D010936	Plant Extracts	22	747.67	0	D009532	Nickel	32	733.56	D000082	Acetaminophen	13	145.2	D015123	7,8-Dihydro-7,8-dihydroxybenzo(a)pyrene 9,10-oxide	21	307.68
D005557	Formaldehyde	22	251.2	0	D008741	Methyl Methanesulfonate	31	711.51	C015001	arsenite	13	105.78	C111237	vorinostat	21	171.55
C111237	vorinostat	22	229.48	0	D002117	Calcitriol	30	475.57	C005556	propionaldehyde	12	237.09	D008741	Methyl Methanesulfonate	20	211.57
D008741	Methyl Methanesulfonate	21	250.54	0	C046012	pentanal	30	428.38	D018501	Antirheumatic Agents	12	100.62	C027373	potassium chromate(VI)	19	416.38
C018021	cobaltous chloride	20	187.35	0	C017947	sodium arsenite	29	877.2	D002117	Calcitriol	12	91.22	D010936	Plant Extracts	18	322.93
C017947	sodium arsenite	17	205.24	0	C027373	potassium chromate(VI)	29	660.73	C018021	cobaltous chloride	11	168.55	D001280	Atrazine	18	224.9
D002117	Calcitriol	16	209.37	0	D015123	7,8-Dihydro-7,8-dihydroxybenzo(a)pyrene 9,10-oxide	29	468.12	D008741	Methyl Methanesulfonate	10	82.73	C017947	sodium arsenite	18	189.04
D002945	Cisplatin	16	197.06	0	C006632	arsenic trioxide	28	381.64	C017947	sodium arsenite	9	152.1	C018475	butyraldehyde	18	161.88
C027373	potassium chromate(VI)	16	169.81	0	C018021	cobaltous chloride	26	442.96	D001280	Atrazine	9	71.13	D011794	Quercetin	16	118.85
D001280	Atrazine	16	166.35	0	D001280	Atrazine	24	832.07	D005557	Formaldehyde	9	62.02	C492448	ICG 001	15	328.58
D005020	Ethyl Methanesulfonate	16	142.97	0	C014347	decitabine	23	367.8	D015123	7,8-Dihydro-7,8-dihydroxybenzo(a)pyrene 9,10-oxide	9	54.01	D003300	Copper	15	114.54
D011794	Quercetin	16	108.47	0	D005557	Formaldehyde	22	289.95	C014347	decitabine	9	38.45	D002117	Calcitriol	15	98.83
D006861	Hydrogen Peroxide	14	144	0	D002945	Cisplatin	21	282.81	D002945	Cisplatin	9	35.26	D002220	Carbamazepine	14	175.3
C014347	decitabine	14	130.21	0	C015001	arsenite	21	250.66	D002104	Cadmium	8	62.81	D006861	Hydrogen Peroxide	14	172.9
D003300	Copper	14	114.77	0	C059514	resveratrol	20	421.57	D006861	Hydrogen Peroxide	8	49.28	C006780	bisphenol A	13	170.38
C046012	pentanal	14	110.79	0	D002104	Cadmium	20	415.4	C006253	pirinixic acid	8	48.56	C029938	nickel sulfate	13	112.96
D011374	Progesterone	14	91.14	0	C006780	bisphenol A	20	344.37	D000447	Aldehydes	8	44.13	D019256	Cadmium Chloride	13	107.33
D019256	Cadmium Chloride	13	137.68	0	D006861	Hydrogen Peroxide	20	327.44	D011374	Progesterone	8	30.1	D005557	Formaldehyde	13	68.36
C006253	pirinixic acid	13	122.51	0	C492448	ICG 001	20	278.17	C086401	pentabromodiphenyl ether	7	23.47	C584509	C646 compound	12	236.16
C006780	bisphenol A	13	90.38	0	D005020	Ethyl Methanesulfonate	20	232.37	D011794	Quercetin	7	22.14	C045651	epigallocatechin gallate	12	171.43
C005556	propionaldehyde	12	134.71	0	D000447	Aldehydes	20	189.84	D015032	Zinc	6	54.56	D008727	Methotrexate	12	104.61
C015001	arsenite	12	65.07	0	C044887	beta-methylcholine	19	358.78	C044887	beta-methylcholine	6	42.7	D011374	Progesterone	12	84.85
D010100	Oxygen	11	102.2	0	D003300	Copper	19	257.35	D018038	Sodium Selenite	6	42.66	D007854	Lead	12	65.29
C086401	pentabromodiphenyl ether	11	71.58	0	D011794	Quercetin	19	187.5	D002392	Catechin	6	41.12	D005020	Ethyl Methanesulfonate	12	62.26
D020122	tert-Butylhydroperoxide	11	62.14	0	D008727	Methotrexate	18	310.08	D008727	Methotrexate	6	35.57	D004791	Enzyme Inhibitors	11	93.41
C558013	NSC 689534	11	59.25	0	D011374	Progesterone	16	167.33	C584509	C646 compound	6	29.12	C044887	beta-methylcholine	11	93.12
D002104	Cadmium	11	55.06	0	C006253	pirinixic acid	16	165.24	D003042	Cocaine	6	28.11	D014750	Vincristine	11	67.71
D008727	Methotrexate	10	104.21	0	D003375	Coumestrol	16	151.57	D002220	Carbamazepine	6	12.73	D003375	Coumestrol	11	55.66
C492448	ICG 001	10	81.13	0	C584509	C646 compound	16	141.51	D007854	Lead	5	173.38	D002945	Cisplatin	11	51.23
C029938	nickel sulfate	10	65.46	0	C086401	pentabromodiphenyl ether	16	133.41	D014638	Vanadates	5	22.57	D014638	Vanadates	11	48.52
C045651	epigallocatechin gallate	10	59.83	0	C045651	epigallocatechin gallate	15	184.24	C492448	ICG 001	5	22.56	C100187	chloropicrin	10	325.53
C410337	K 7174	10	49.57	0	D003976	Diazinon	15	165.17	D019256	Cadmium Chloride	5	19.21	C059514	resveratrol	10	154.86
D013629	Tamoxifen	9	56.37	0	C088658	zoledronic acid	15	144.92	D000393	Air Pollutants	5	16.45	C410337	K 7174	9	76.35
D002220	Carbamazepine	9	39.37	0	D019256	Cadmium Chloride	14	488.37	D005020	Ethyl Methanesulfonate	5	15.95	C015001	arsenite	9	52
D003703	Demecolcine	8	35.16	0	D004791	Enzyme Inhibitors	14	159.72	D004317	Doxorubicin	5	12.73	C005556	propionaldehyde	9	51.53
D012906	Smoke	8	33.88	0	D015032	Zinc	14	137.52	C006780	bisphenol A	5	8.9	C014347	decitabine	9	47.03
D018038	Sodium Selenite	7	54.95	0	D019833	Genistein	13	120.62	C059514	resveratrol	4	33.11	C086401	pentabromodiphenyl ether	9	45.18
D003976	Diazinon	7	39.71	0	D010100	Oxygen	13	102.1	D003907	Dexamethasone	4	16.81	C006253	pirinixic acid	9	38.8
D004791	Enzyme Inhibitors	7	33.39	0	D000069286	Bortezomib	12	191.02	D003976	Diazinon	4	14.28	D003907	Dexamethasone	9	30.79
D000447	Aldehydes	7	24.19	0	D014638	Vanadates	12	131.94	D014750	Vincristine	4	12.05	D012906	Smoke	9	25.62
C059514	resveratrol	7	24.08	0	D013849	Thimerosal	12	79.76	C568608	PCI 5002	4	11.78	D002104	Cadmium	8	48.5
C584509	C646 compound	7	21.27	0	D018038	Sodium Selenite	11	173.77	D005472	Fluorouracil	3	102.67	D010100	Oxygen	8	37.88
D000393	Air Pollutants	7	18.72	0	D020245	p-Chloromercuribenzoic Acid	11	109.23	D000638	Amiodarone	3	75.26	D012643	Selenium	8	37.19
D005047	Etoposide	6	32.58	0	D002220	Carbamazepine	11	90.62	D001556	Lindane	3	28.43	D017239	Paclitaxel	7	49.44
D004317	Doxorubicin	6	25.27	0	C029938	nickel sulfate	11	85.78	D015741	Metribolone	3	23.59	D000393	Air Pollutants	7	32.87
D010634	Phenobarbital	6	24.93	0	D012643	Selenium	11	82.14	C089730	rosiglitazone	3	13.55	C029497	2,3-bis(3'-hydroxybenzyl)butyrolactone	7	16.46
D002392	Catechin	6	22.85	0	C029497	2,3-bis(3'-hydroxybenzyl)butyrolactone	11	45.22	C029497	2,3-bis(3'-hydroxybenzyl)butyrolactone	3	8.1	D008070	Lipopolysaccharides	6	66.15
C037123	cadmium sulfate	6	22.54	0	C410337	K 7174	10	85.08	D019287	Zinc Sulfate	3	6.52	D000069286	Bortezomib	6	32.4
C029497	2,3-bis(3'-hydroxybenzyl)butyrolactone	6	15.21	0	D005472	Fluorouracil	10	76.5	C543008	bis(4-hydroxyphenyl)sulfone	3	6.11	C088658	zoledronic acid	6	28.77
D004397	Fonofos	6	14.92	0	D012906	Smoke	10	60.71	D004791	Enzyme Inhibitors	3	5.98	D018038	Sodium Selenite	6	27.13
D007854	Lead	5	16.9	0	D006830	Hydralazine	10	52.76	D003703	Demecolcine	3	5.47	D010634	Phenobarbital	6	18.97
C100187	chloropicrin	5	15.79	0	D007854	Lead	9	399.61	C088658	zoledronic acid	3	4.87	D003703	Demecolcine	6	16.66
C511295	2,2',4,4'-tetrabromodiphenyl ether	5	12.97	0	C511295	2,2',4,4'-tetrabromodiphenyl ether	9	79.59	D004397	Fonofos	3	4.34	D001374	Azacitidine	6	15.91
D000069286	Bortezomib	5	10.8	0	D002330	Carmustine	9	55.38	D015124	8-Bromo Cyclic Adenosine Monophosphate	3	4.09	D015124	8-Bromo Cyclic Adenosine Monophosphate	6	12.89
D001554	Benzene	5	8.48	0	D020122	tert-Butylhydroperoxide	9	36.04	C082360	fipronil	2	16.1	D052638	Particulate Matter	5	154.53
D004365	Drugs, Chinese Herbal	4	219.15	0	D003561	Cytarabine	9	34.52	C016601	afimoxifene	2	5.58	D003976	Diazinon	5	20.21
C016601	afimoxifene	4	19.85	0	D003907	Dexamethasone	9	33.2	D005680	gamma-Aminobutyric Acid	2	4.44	C001277	geldanamycin	5	12.36
D005472	Fluorouracil	4	14.52	0	D004397	Fonofos	9	28.34	C523799	MRK 003	2	4.02	C046012	pentanal	5	12.03
D014028	Tobacco Smoke Pollution	4	12.01	0	D004317	Doxorubicin	8	51.61	D020001	1-Butanol	2	3.68	D012834	Silver	4	78.99
C001277	geldanamycin	4	7.75	0	D014415	Tunicamycin	8	43.7	D001374	Azacitidine	2	2.98	D002392	Catechin	4	21.07
D001374	Azacitidine	4	6.58	0	C089730	rosiglitazone	7	86.69	C014024	2,4,5,2',4',5'-hexachlorobiphenyl	2	2.25	D019287	Zinc Sulfate	4	20.01
D017239	Paclitaxel	4	5.9	0	D004054	Diethylstilbestrol	7	52.66	C517041	(4-amino-1,4-dihydro-3-(2-pyridyl)-5-thioxo-1,2,4-triazole)copper(II)	2	2.23	D004054	Diethylstilbestrol	4	17.86
C523799	MRK 003	3	9.86	0	D009151	Mustard Gas	7	51.29	C511295	2,2',4,4'-tetrabromodiphenyl ether	2	0.94	D004365	Drugs, Chinese Herbal	4	15.03
D000638	Amiodarone	3	7.83	0	D052638	Particulate Matter	7	45.92	DB00898	Ethanol	4	8.33	D006830	Hydralazine	4	11.37
D001335	Vehicle Emissions	3	6.37	0	D002392	Catechin	7	41.81	DB00186	Lorazepam	2	0.83	C511295	2,2',4,4'-tetrabromodiphenyl ether	4	10.34
C014024	2,4,5,2',4',5'-hexachlorobiphenyl	3	4.24	0	C030973	cupric oxide	7	34.92	DB00466	Picrotoxin	2	0.83	C014464	3,4-dichloroaniline	3	2.74
C030973	cupric oxide	3	4.18	0	D003042	Cocaine	7	32.2					C032642	4-aminophenylarsenoxide	3	2.56
C568376	MT19c compound	3	4.06	0	D003703	Demecolcine	7	27.22					D003994	Bucladesine	3	2.24
D019284	Thapsigargin	3	4.03	0	D010938	Plant Oils	7	23.47					D003634	DDT	2	212
D001205	Ascorbic Acid	3	3.73	0	D004365	Drugs, Chinese Herbal	6	354.26					D000841	Anisomycin	2	13.94
C027576	4-hydroxy-2-nonenal	3	3.63	0	C016601	afimoxifene	6	39.19					C568376	MT19c compound	2	3.48
D003634	DDT	2	217	0	D019287	Zinc Sulfate	6	20.36					C110772	benzoylcarbonyl-aspartyl-glutamyl-valyl-aspartyl-fluoromethyl ketone	2	2.8
D008627	Mercuric Chloride	2	3.17	0	D014028	Tobacco Smoke Pollution	5	48.44					C028559	bathocuproine sulfonate	2	2.22
D019287	Zinc Sulfate	2	2.38	0	D001104	Arbutin	5	46.08					D005419	Flavonoids	2	2.11
C085911	2-(4-morpholinyl)-8-phenyl-4H-1-benzopyran-4-one	2	1.82	0	D013755	Tetradecanoylphorbol Acetate	5	27.96					D013759	Dronabinol	2	1.94
D015655	1-Methyl-4-phenylpyridinium	2	1.64	0	C551172	bis-N,N-dimethylamino-2-(N-methylpyrrolyl)methyl cyclopentadienyl titanium (IV)	5	26.9					C483161	beta-hydroxy simvastatin acid	2	1.62
C049584	2-amino-1-methyl-6-phenylimidazo(4,5-b)pyridine	2	1.5	0	D015735	Mifepristone	5	23.93					C583074	4,4'-hexafluorisopropylidene diphenol	2	1.61
D020001	1-Butanol	2	1.4	0	D017638	Asbestos, Crocidolite	5	22.08					C085911	2-(4-morpholinyl)-8-phenyl-4H-1-benzopyran-4-one	2	1.38
C572491	3-(2-hydroxy-4-(2-methylnonan-2-yl)phenyl)cyclohexan-1-ol	2	1.3	0	D004997	Ethinyl Estradiol	5	21.86					C023035	3,4,5,3',4'-pentachlorobiphenyl	2	1.35
D018021	Lithium Chloride	2	1.27	0	D015124	8-Bromo Cyclic Adenosine Monophosphate	5	17.23					C532162	2-(1H-indazol-4-yl)-6-(4-methanesulfonylpiperazin-1-ylmethyl)-4-morpholin-4-ylthieno(3,2-d)pyrimidine	2	1.19
C004984	apocarotenal	2	1.25	0	D014501	Uranium	5	16.49					D000447	Aldehydes	2	1.18
D015124	8-Bromo Cyclic Adenosine Monophosphate	2	1.04	0	C543008	bis(4-hydroxyphenyl)sulfone	5	8.57					C075773	4-phenylbutyric acid	2	0.71
C532162	2-(1H-indazol-4-yl)-6-(4-methanesulfonylpiperazin-1-ylmethyl)-4-morpholin-4-ylthieno(3,2-d)pyrimidine	2	0.97	0	D000393	Air Pollutants	5	7.64					C016601	afimoxifene	2	0.7
C046760	15-acetyldeoxynivalenol	2	0.86	0	C100187	chloropicrin	4	27.16					C543008	bis(4-hydroxyphenyl)sulfone	2	0.68
D001149	Arsenates	2	0.86	0	D003634	DDT	4	22.29					C019273	2,2-bis(4-glycidyloxyphenyl)propane	2	0.61
C543008	bis(4-hydroxyphenyl)sulfone	2	0.77	0	C483909	torcetrapib	4	12.76					DB05098	Leptin	1	0
C012796	2-butenal	2	0.57	0	C004648	testosterone enanthate	4	12					DB09046	Metreleptin	1	0
C015262	1,6-hexamethylene diisocyanate	2	0.56	0	D001374	Azacitidine	4	8.23					DB06616	Bosutinib	1	0
DB00898	Ethanol	2	52	0	C058305	phenethyl isothiocyanate	4	8.14					DB08901	Ponatinib	1	0
DB00186	Lorazepam	1	0	0	D010634	Phenobarbital	4	7.14
DB00189	Ethchlorvynol	1	0	0	D015741	Metribolone	3	37.58
DB00228	Enflurane	1	0	0	C082360	fipronil	3	19.69
DB00231	Temazepam	1	0	0	D004008	Diclofenac	3	15.16
DB00237	Butabarbital	1	0	0	C049584	2-amino-1-methyl-6-phenylimidazo(4,5-b)pyridine	3	12.91
DB00241	Butalbital	1	0	0	D008748	Methylcholanthrene	3	12.48
DB00273	Topiramate	1	0	0	D017239	Paclitaxel	3	11.91
DB00292	Etomidate	1	0	0	C532162	2-(1H-indazol-4-yl)-6-(4-methanesulfonylpiperazin-1-ylmethyl)-4-morpholin-4-ylthieno(3,2-d)pyrimidine	3	10.67
DB00306	Talbutal	1	0	0	C568376	MT19c compound	3	9.34
DB00312	Pentobarbital	1	0	0	D015655	1-Methyl-4-phenylpyridinium	3	7.93
DB00334	Olanzapine	1	0	0	D002166	Camptothecin	3	7.62
DB00349	Clobazam	1	0	0	C014215	tetrahydropalmatine	3	6.16
DB00371	Meprobamate	1	0	0	C016766	sulforafan	3	5.99
DB00402	Eszopiclone	1	0	0	D003513	Cycloheximide	3	5.84
DB00404	Alprazolam	1	0	0	D037742	Nanotubes, Carbon	3	4.41
DB00463	Metharbital	1	0	0	C570897	NSC668394	3	3.91
DB00475	Chlordiazepoxide	1	0	0	D001241	Aspirin	3	3.4
DB00543	Amoxapine	1	0	0	C085911	2-(4-morpholinyl)-8-phenyl-4H-1-benzopyran-4-one	3	3.33
DB00546	Adinazolam	1	0	0	D019284	Thapsigargin	3	2.73
DB00628	Clorazepate	1	0	0	D001556	Lindane	2	16.08
DB00659	Acamprosate	1	0	0	C011890	kojic acid	2	6.17
DB00683	Midazolam	1	0	0	C076996	27-hydroxycholesterol	2	5.89
DB00690	Flurazepam	1	0	0	D004726	Endosulfan	2	5.23
DB00753	Isoflurane	1	0	0	C065250	4-hydroxy-equilenin	2	4.7
DB00794	Primidone	1	0	0	C004742	daidzein	2	4.26
DB00801	Halazepam	1	0	0	C014024	2,4,5,2',4',5'-hexachlorobiphenyl	2	4.23
DB00818	Propofol	1	0	0	D000448	Aldicarb	2	2.26
DB00829	Diazepam	1	0	0	D003474	Curcumin	2	2.25
DB00842	Oxazepam	1	0	0	C025589	ochratoxin A	2	2.18
DB00897	Triazolam	1	0	0	D013793	Thallium	2	2.1
DB01028	Methoxyflurane	1	0	0	C036990	2-amino-3,8-dimethylimidazo(4,5-f)quinoxaline	2	1.67
DB01049	Ergoloid mesylate	1	0	0	D014639	Vanadium	2	1.66
DB01068	Clonazepam	1	0	0	C014464	3,4-dichloroaniline	2	1.58
DB01107	Methyprylon	1	0	0	C015262	1,6-hexamethylene diisocyanate	2	1.36
DB01159	Halothane	1	0	0	C027576	4-hydroxy-2-nonenal	2	1.15
DB01189	Desflurane	1	0	0	C515564	bromovanin	2	1.07
DB01205	Flumazenil	1	0	0	C046760	15-acetyldeoxynivalenol	2	1.01
DB01215	Estazolam	1	0	0	C000591541	1-cyclopropyl-4-(4-((5-methyl-3-(3-(4-(trifluoromethoxy)phenyl)-1,2,4-oxadiazol-5-yl)-1H-pyrazol-1-yl)methyl)pyridin-2-yl)piperazine	2	0.96
DB01236	Sevoflurane	1	0	0	C016392	3,3'-diindolylmethane	2	0.84
DB01381	Ginkgo biloba	1	0	0	C023035	3,4,5,3',4'-pentachlorobiphenyl	2	0.66
DB01437	Glutethimide	1	0	0	C032642	4-aminophenylarsenoxide	2	0.47
DB01558	Bromazepam	1	0	0	DB00294	Etonogestrel
DB01559	Clotiazepam	1	0	0	DB00304	Desogestrel
DB01567	Fludiazepam	1	0	0	DB00351	Megestrol acetate
DB01588	Prazepam	1	0	0	DB00367	Levonorgestrel
DB01589	Quazepam	1	0	0	DB00378	Dydrogesterone
DB01594	Cinolazepam	1	0	0	DB00396	Progesterone
DB01595	Nitrazepam	1	0	0	DB00421	Spironolactone
DB01708	Dehydroepiandrosterone	1	0	0	DB00588	Fluticasone Propionate
DB06716	Fospropofol	1	0	0	DB00603	Medroxyprogesterone acetate
DB11582	Thiocolchicoside	1	0	0	DB00717	Norethisterone
					DB00823	Ethynodiol diacetate
					DB00834	Mifepristone
					DB00957	Norgestimate
					DB01395	Drospirenone
					DB01406	Danazol
					DB01431	Allylestrenol
					DB02998	Methyltrienolone
					DB04787	Tanaproget
					DB05253	Proellex
					DB06713	Norelgestromin
					DB06789	Hydroxyprogesterone caproate
					DB08867	Ulipristal
					DB09389	Norgestrel

## Sheet: Venn Diagram results
Supplementary table 4B. Venn diagram analysis of chemical and drug interaction analysis
Names	total	elements
F-AD F-asymAD M-AD M-asymAD	59	4-(5-benzo(1,3)dioxol-5-yl-4-pyridin-2-yl-1H-imidazol-2-yl)benzamide
		Cadmium Chloride
		Cisplatin
		Antirheumatic Agents
		7,8-Dihydro-7,8-dihydroxybenzo(a)pyrene 9,10-oxide
		Tretinoin
		arsenic trioxide
		Benzo(a)pyrene
		Demecolcine
		2,3-bis(3'-hydroxybenzyl)butyrolactone
		Plant Extracts
		pentabromodiphenyl ether
		Quercetin
		Sodium Selenite
		decitabine
		Silicon Dioxide
		Cadmium
		Diazinon
		Air Pollutants
		ICG 001
		Tetrachlorodibenzodioxin
		sodium arsenite
		bis(4-hydroxyphenyl)sulfone
		2,2',4,4'-tetrabromodiphenyl ether
		Formaldehyde
		Atrazine
		(+)-JQ1 compound
		Zinc Sulfate
		propionaldehyde
		arsenite
		Aldehydes
		Azacitidine
		bisphenol A
		8-Bromo Cyclic Adenosine Monophosphate
		C646 compound
		Cyclosporine
		butyraldehyde
		Catechin
		pirinixic acid
		afimoxifene
		resveratrol
		Nickel
		cobaltous chloride
		Calcitriol
		pentanal
		Acetaminophen
		Lead
		Valproic Acid
		Hydrogen Peroxide
		Enzyme Inhibitors
		Copper Sulfate
		Ethyl Methanesulfonate
		Arsenic
		Methyl Methanesulfonate
		Estradiol
		Carbamazepine
		Progesterone
		Aflatoxin B1
		Methotrexate
F-AD F-asymAD M-AD	5	Fluorouracil
		Doxorubicin
		Fonofos
		entinostat
		2,4,5,2',4',5'-hexachlorobiphenyl
F-AD F-asymAD M-asymAD	16	Oxygen
		DDT
		2-(4-morpholinyl)-8-phenyl-4H-1-benzopyran-4-one
		2-(1H-indazol-4-yl)-6-(4-methanesulfonylpiperazin-1-ylmethyl)-4-morpholin-4-ylthieno(3,2-d)pyrimidine
		Copper
		Phenobarbital
		epigallocatechin gallate
		MT19c compound
		Bortezomib
		Drugs, Chinese Herbal
		potassium chromate(VI)
		K 7174
		Paclitaxel
		nickel sulfate
		Smoke
		chloropicrin
F-asymAD M-AD M-asymAD	5	trichostatin A
		Vanadates
		beta-methylcholine
		zoledronic acid
		Dexamethasone
F-AD F-asymAD	9	15-acetyldeoxynivalenol
		2-amino-1-methyl-6-phenylimidazo(4,5-b)pyridine
		cupric oxide
		Tobacco Smoke Pollution
		tert-Butylhydroperoxide
		1,6-hexamethylene diisocyanate
		4-hydroxy-2-nonenal
		1-Methyl-4-phenylpyridinium
		Thapsigargin
F-AD M-AD	5	1-Butanol
		Lorazepam
		Ethanol
		MRK 003
		Amiodarone
F-AD M-asymAD	2	geldanamycin
		vorinostat
F-asymAD M-AD	6	Zinc
		fipronil
		Cocaine
		Lindane
		rosiglitazone
		Metribolone
F-asymAD M-asymAD	8	3,4-dichloroaniline
		Diethylstilbestrol
		Particulate Matter
		3,4,5,3',4'-pentachlorobiphenyl
		Coumestrol
		Selenium
		Hydralazine
		4-aminophenylarsenoxide
M-AD M-asymAD	1	Vincristine
F-AD	63	Nitrazepam
		NSC 689534
		Oxazepam
		Clonazepam
		Clotiazepam
		Ginkgo biloba
		Vehicle Emissions
		Prazepam
		Eszopiclone
		Etomidate
		Flumazenil
		Adinazolam
		Benzene
		Ethchlorvynol
		Meprobamate
		Desflurane
		Ergoloid mesylate
		Tamoxifen
		Talbutal
		Butabarbital
		Estazolam
		Olanzapine
		Halazepam
		Amoxapine
		Cinolazepam
		Propofol
		apocarotenal
		Fospropofol
		Clorazepate
		cadmium sulfate
		Primidone
		Bromazepam
		Isoflurane
		2-butenal
		Flurazepam
		Sevoflurane
		Enflurane
		Etoposide
		Topiramate
		Mercuric Chloride
		Halothane
		3-(2-hydroxy-4-(2-methylnonan-2-yl)phenyl)cyclohexan-1-ol
		Thiocolchicoside
		Metharbital
		Butalbital
		Alprazolam
		Methyprylon
		Glutethimide
		Dehydroepiandrosterone
		Diazepam
		Clobazam
		Pentobarbital
		Ascorbic Acid
		Triazolam
		Fludiazepam
		Acamprosate
		Temazepam
		Quazepam
		Chlordiazepoxide
		Midazolam
		Lithium Chloride
		Methoxyflurane
		Arsenates
F-asymAD	62	Carmustine
		phenethyl isothiocyanate
		torcetrapib
		Ulipristal
		Methyltrienolone
		kojic acid
		testosterone enanthate
		sulforafan
		NSC668394
		Camptothecin
		Fluticasone Propionate
		Medroxyprogesterone acetate
		Mifepristone
		Megestrol acetate
		Uranium
		Aldicarb
		Endosulfan
		Norgestrel
		ochratoxin A
		p-Chloromercuribenzoic Acid
		Nanotubes, Carbon
		Drospirenone
		Ethynodiol diacetate
		Mustard Gas
		daidzein
		Cytarabine
		4-hydroxy-equilenin
		Proellex
		1-cyclopropyl-4-(4-((5-methyl-3-(3-(4-(trifluoromethoxy)phenyl)-1,2,4-oxadiazol-5-yl)-1H-pyrazol-1-yl)methyl)pyridin-2-yl)piperazine
		Diclofenac
		Allylestrenol
		Asbestos, Crocidolite
		Levonorgestrel
		Methylcholanthrene
		Tetradecanoylphorbol Acetate
		Vanadium
		Hydroxyprogesterone caproate
		Norgestimate
		2-amino-3,8-dimethylimidazo(4,5-f)quinoxaline
		bis-N,N-dimethylamino-2-(N-methylpyrrolyl)methyl cyclopentadienyl titanium (IV)
		Spironolactone
		Aspirin
		Etonogestrel
		Thallium
		Thimerosal
		bromovanin
		Norethisterone
		Curcumin
		Plant Oils
		Cycloheximide
		Genistein
		Tanaproget
		Arbutin
		27-hydroxycholesterol
		3,3'-diindolylmethane
		Tunicamycin
		Ethinyl Estradiol
		Norelgestromin
		Dydrogesterone
		tetrahydropalmatine
		Desogestrel
		Danazol
M-AD	4	gamma-Aminobutyric Acid
		(4-amino-1,4-dihydro-3-(2-pyridyl)-5-thioxo-1,2,4-triazole)copper(II)
		Picrotoxin
		PCI 5002
M-asymAD	17	Silver
		beta-hydroxy simvastatin acid
		Leptin
		Phenylmercuric Acetate
		Lipopolysaccharides
		Ponatinib
		bathocuproine sulfonate
		2,2-bis(4-glycidyloxyphenyl)propane
		4-phenylbutyric acid
		Bucladesine
		Dronabinol
		Anisomycin
		Flavonoids
		Bosutinib
		Metreleptin
		4,4'-hexafluorisopropylidene diphenol
		benzoylcarbonyl-aspartyl-glutamyl-valyl-aspartyl-fluoromethyl ketone
