# Supplementary material for: Sex-specific transcriptional rewiring in the brain of Alzheimer’s disease patients
Source: Front Aging Neurosci. 2022 Oct 31;14:1009368. doi: 10.3389/fnagi.2022.1009368 (PMC9659968; doi:10.3389/fnagi.2022.1009368)
Supplement: Supplementary file 5 [file Table_5.XLSX]

## Sheet: table
Supplementary table 5. Venn diagram analysis of switch gene derived pathways stratified by sex
AD v control				AD v asymAD
Names	total	elements		Names	total	elements
[M-AD C]	6	Nicotine addiction		[F-AD Asym]	5	Insulin secretion
		Cell adhesion molecules (CAMs)				Progesterone-mediated oocyte maturation
		Oxytocin signaling pathway				Axon guidance
		Adipocytokine signaling pathway				Renal cell carcinoma
		Prolactin signaling pathway				ErbB signaling pathway
		Alcoholism		[M-AD MAsyn]	3	Fluid shear stress and atherosclerosis
[F-AD C]	18	Pathogenic Escherichia coli infection				Fc gamma -mediated phagocytosis
		Arrhythmogenicright ventricular				Proteoglycans in cancer
		cardiomyopathy		[F-AD Asym] and [M-AD MAsyn]	1	Endocytosis
		Hippo signaling pathway
		Gap junction
		Dilated cardiomyopathy
		Cholinergic synapse
		Sphingolipid signaling pathway
		PI3K-Akt signaling pathway
		Apoptosis
		Insulin signaling pathway
		Endometrial cancer
		Viral myocarditis
		Longevity regulating pathway
		mTOR signaling pathway
		Pathways in cancer
		Fc epsilon RI signaling pathway
		Adheres junction
[F-AD C] and [M-AD C]	3	Morphine addiction
		Retrograde endocannabinoid signaling
		Autophagy-animal
